# Supplementary material for: The bidirectional association of 24-h activity rhythms and sleep with depressive symptoms in middle-aged and elderly persons
Source: Psychol Med. 2021 Aug 11;53(4):1418–25. doi: 10.1017/S003329172100297X (PMC10009400; doi:10.1017/S003329172100297X)
Supplement: Supplementary file 1 [file S003329172100297Xsup.zip]

Archive with 3 entries (3 files):
- S003329172100297Xsup001.docx
- S003329172100297Xsup002.docx
- S003329172100297Xsup003.docx
